# Supplementary material for: Encephalitozoon cuniculi Infection in Rabbits (Oryctolagus cuniculus): Data from an International Survey of Exotic and Small Animal Veterinarians
Source: Animals (Basel). 2024 Nov 15;14(22):3295. doi: 10.3390/ani14223295 (PMC11591500; doi:10.3390/ani14223295)
Supplement: Supplementary file 1 [file animals-14-03295-s001.zip]

Archive with 1 entries (1 files):
- animals-3294213-supplementary.pdf
